# Supplementary material for: A neural circuit encoding mating states tunes defensive behavior in Drosophila
Source: Nat Commun. 2020 Aug 7;11:3962. doi: 10.1038/s41467-020-17771-8 (PMC7414864; doi:10.1038/s41467-020-17771-8)
Supplement: Supplementary file 3 — Source Data [file 41467_2020_17771_MOESM3_ESM.xlsx]

## Sheet: Figure1
Fig. 1b
	defensive response
	w1118	Tmc-LGal4/+	Tmc-LGal4
	8	8	3
	7	7	3
	7	6	0
	5	9	6
	10	8	7
	10	10	4
	9	10	5
	7	7	4
	9	2	6
	9	5	7
	10		0
	4		2
	9		1
Fig. 1d
	defensive response
	Tmc-LGal4/+	UAS-Reaper, Hid/+	UAS-Reaper, Hid/+; Tmc-LGal4/+	LexAop-Gal80/+;PPK-LexA/+	UAS-Reaper, Hid/LexAop-Gal80; Tmc-LGal4/PPK-LexA
	8	7	5	4	5
	7	5	5	6	5
	6	5	2	7	2
	9	6	5	9	5
	8	9	0	4	8
	10	9	4	10	1
	10		5	9	8
	7		5	8	6
	2		7	10
	5		8	8
Fig. 1e
	defensive response
	Tmc-LGal4/+	UAS-NachBac/+	UAS-UAS-NachBac/+; Tmc-LGal4/+	LexAop-Gal80/+;PPK-LexA/+	UAS-UAS-NachBac/LexAop-Gal80; Tmc-LGal4/PPK-LexA
	1	1	4	4	10
	2	2	7	8	9
	1	3	8	8	6
	2	5	3	4	7
	2	4	10	6	8
	5	2	8	5	7
	3	5	6	5	10
	3	2	8	2	8
		6	7	3	6
		0	8	4	9
		4	1	5	3
		6	9	10	10
		0	7		10
		1	7		9
					8
					5
					8
					10
					7
Fig. 1h
	peak ΔF/F(%)
	GMR45E03-LexA/LexAop-P2X2; Tmc-LGal4/UAS-Gcamp6m
	+ATP	+saline	+ATP (wings cut for 3d)
	6.63431	2.13837	0.2029
	1.63263	0.409718	0.189892
	3.23565	1.66244	0.103648
	24.3333	1.06673	0.943494
	14.6765	1.26782	0.380461
	5.49926	5.23132
		0.067857

## Sheet: Figure2
Fig. 2b							Fig. 2c
	defensive response							defensive response
	\	courtship song	odours of male	courtship song + odours of male				UAS-dTRPA1/+		dsx-Gal4/+		UAS-dTRPA1/+; dsx-Gal4/+
	8	1	0	0				22 ˚C	28 ˚C	22 ˚C	28 ˚C	22 ˚C	28 ˚C
	7	1	1	2				6	6	4	7	8	2
	7	0	6	0				6	4	7	7	8	0
	5	0	6	0				6	8	8	7	4	0
	10	0	4	3				4	4	9	5	7	0
	10	1	1	2				2	8	5	8	10	2
	9	7	0	0				7	10	1	9	6	0
	7	4	3	1				1	5	5	4	6	0
	9	1		2				3	5	10	7	5	0
	9	5		1					5	8	7	0	1
	10			2					5	7	10	8	0
	4			0								7
	9			8
				9
				4
				4
				4
				8
				2
Fig. 2d							Fig. 2e
	defensive response							defensive response
	dsx-Gal4/+	UAS-dTRPA1/+	UAS-dTRPA1/+; dsx-Gal4/+	UAS-dTRPA1/+0; dsx-Gal4/Gad1-Gal80				Tmc-LGal4/+	UAS-Rdl RNAi/+	UAS-Rdl RNAi/+; Tmc-LGal4/+	LexAop-Gal80/+;PPK-LexA/+	UAS-Rdl RNAi/LexAop-Gal80; Tmc-LGal4/PPK-LexA
	6	7	0	3				0	2	7	1	1
	7	7	0	9				2	2	5	4	5
	7	10	0	6				0	1	3	0	3
	7	9	2	2				3	0	4	3	5
	6	10	0	6				0	1	4	1	3
	5	7	0	6				0	2	6	3	3
	3	10	0	0				2	0	6	2	3
	5	6	1	3				3	4	2	0	3
	8	4	1	2				0				7
		5		1				4				5
		7						0
								2
								4
								1
								1
Fig. 2f								Fig. 2j
	latency (sec)								peak ΔF/F(%)
	Tmc-LGal4/+	UAS-Rdl RNAi/+	UAS-Rdl RNAi/+; Tmc-LGal4/+	LexAop-Gal80/+;PPK-LexA/+	UAS-Rdl RNAi/LexAop-Gal80; Tmc-LGal4/PPK-LexA				GMR45E03-LexA/LexAop-P2X2; Tmc-LGal4/UAS-Gcamp6m	GMR45E03-LexA/LexAop-P2X2; dsx-LexA,Tmc-LGal4/UAS-Gcamp6m
	140	188	655	195	149				6.63431	0.55659
	174	353	198	232	238				1.63263	1.19492
	182	382	427	71	274				3.23565	7.47113
	552	132	328	64	383				24.3333	0.223886
	355	194	383	230	303				14.6765	0.563693
	289	101	220	389	505				5.49926	1.98876
	116	235	182	202	214					0.977957
	232	194	201	180	265					4.30645
	218	130	382	99	251					0.422785
	244	217	869	125	162					0.301269
	143	205	182	368	598
	217	209	298	211	281
	165	404	79	100	970
	466	328	175	432	256
	469	151	325	423	615
	81	243	620	191	409
	274	76	63	493	284
	224	173	205	269	352
	187	81	158	164	423
	243	189	593	163	229
	319	128	1484	239	187
	272	199	654	194	323
	134	439	200	321	269
	209	322	528	314	234
	205	155	627	304	232
	102	302	272	219	171
	171	113	266	184	411
	400	221	262	638	660
	163	346	402	420	144
	312	245	88	272	313
	253	854	246	486	285
	172	344	107	542	475
	250	346	148	252	161
	209	631	1072	321	315
	174	470	242	183	291
	54	439	120	649	170
	576	518	150	290	476
	301	209	377	362	808
	226	496	1028	493	313
	87	402	208	227	727
	295	442	125	266	473
	252	363	551	225	369
	545	426	441	361	303
	314	232	284	188	650
	307	170	338	491	711
	138	352	539	96	422
	133	170	250	561	477
	272	120	738	195	516
	471	92	420	123	269
	288	144	285	781	402
	398	395	499	613	530
	317	165	113	250	499
	307	286	190	183	126
	271	216	253	63	619
	212	226	330	364	384
	211		413	115	545
	373		196	442	512
	155		281		384

## Sheet: Figure3
Fig. 3b						Fig. 3d
	defensive ration%						defenisve response
	virgins	mated females					matched females				mated females
	4.17	8.57					0h	3h	8h	16h	0h	3h	8h	16h
	0	22.86					6	2	9	5	7	8	7	6
	0	20					3	6	7	8	9	7	9	10
	4.17	14.29					5	9	5	6	10	9	8	0
	8.33	11.43					5	5	3	6	10	9	4	0
	12.5	8.57					7	4	3	8	10	8	7	3
	4.17	8.57					5	5	4	8	9	9	7	8
	4.17	14.29					7	3	4	3	5	9	9	8
	4.17	2.86					6	10	2	4	8	4	2	0
							8	4	10			3
								3	5			8
								5	4			7
								4	6			9
									4			8
									3			9
									5			10
												7
												6
Fig. 3e						Fig. 3f
	defensive response							defensive response
	virgins		mated females				virgins	w1118	w1118	w1118
	SPRMB09357/+	SPRMB09357	SPRMB09357/+	SPRMB09357			male	none	C.S	SPnull/SPD
	7	1	9	6				4	7	7
	4	7	6	9				2	10	9
	4	3	4	9				3	3	10
	6	9	10	8				4	8	10
	4	3	9	3				2	8	10
	1	7	10	10				2	10	9
	8	5	8	8				4	10	5
	4	4	9	8				6		8
								3
								5
								5
								7
								5
								7
								6
								8

## Sheet: Figure 4
Fig. 4a						Fig. 4b
	defensive response						defensive response
	virgins		mated females				virgins		mated females
	Gr32aΔ/+	Gr32aΔ	Gr32aΔ/+	Gr32aΔ			Gr32aKO/+	Gr32aKO	Gr32aKO/+	Gr32aKO
	4	8	10	7			9	4	8	2
	4	4	7	3			1	6	9	0
	6	8	10	5			4	4	7	4
	7	2	10	1			4	1	8	9
	2	9	9	5			1	6	10	4
	7	4	6	5			5	1	8	5
	8	2	7	4			1	4	6	4
	4	4	4	1			3	4	8	6
								6		7
								6		5
								9		7
								5		5
								4		7
								5		3
								4		9
								2		4
										6
Fig. 4c
	defensive response
	virgins			mated females
	Gr32a-Gal4/+	UAS-Kir2.1/+	+/+; Gr32a-Gal4/UAS-Kir2.1	Gr32a-Gal4/+	UAS-Kir2.1/+	+/+; Gr32a-Gal4/UAS-Kir2.1
	0	4	7	10	8	4
	6	2	2	8	10	5
	5	6	6	8	7	6
	5	4	6	2	10	6
	4	3	4	7	7	6
	3	3	3	10	6	4
	5	3	9	6	3	0
	1	4	4	2	4	6
	3		3			7
Fig. 4h
	defensive response
	virgins			mated females
	U>>Kir2.1/+; PPK-LexA/+	LexAop-Flp/+; Gr32a-Gal4/+	U>>Kir2.1/LexAop-Flp; PPK-LexA/Gr32a-Gal4	U>>Kir2.1/+; PPK-LexA/+	LexAop-Flp/+; Gr32a-Gal4/+	U>>Kir2.1/LexAop-Flp; PPK-LexA/Gr32a-Gal4
	7	3	6	4	8	6
	5	4	5	10	7	6
	10	4	4	6	7	5
	6	2	7	8	6	4
	7	0	7	10	4	9
	4	0	1	10	10	9
	2	6	7	6		3
	7	4	6	9		3
	7	3				6
	7	7				10
	4	7
	3	4
		5
Fig. 4i
	defensive response
	U>>dTRPA1/+; PPK-LexA/+	LexAop-Flp/+; Gr32a-Gal4/+	U>>dTRPA1/LexAop-Flp; PPK-LexA/Gr32a-Gal4
	6	4	5
	3	4	9
	7	6	7
	7	3	9
	3	2	7
	4	4	6
	6	5	8
	4	0	7
	7	4
	5	6
		2
		6
		4
Fig. 4j
	mating rates%
	U>>dTRPA1/+; PPK-LexA/+	LexAop-Flp/+; Gr32a-Gal4/+	U>>dTRPA1/LexAop-Flp; PPK-LexA/Gr32a-Gal4
	13/14	18/20	0.588235

## Sheet: Figure 5
Fig. 5d
	defensive response
	virgins			mated females
	W1118	LKC275/+	LKC275	W1118	LKC275/+	LKC275
	6	1	5	7	8	4
	3	5	4	9	7	3
	5	1	1	10	5	1
	5	9	8	10	7	1
	7	5	7	10	6	3
	5	5	6	9	10	2
	7	5	0	5	10	8
	6	0	5	8	6	7
	8	6	5		9	4
		10			7
		5			9
		5
Fig. 5E
	defensive response
	virgins			mated females
	LK-Gal4/+	UAS-Kir2.1/+	LK-Gal4/+;UAS-Kir2.1/+	LK-Gal4/+	UAS-Kir2.1/+	LK-Gal4/+;UAS-Kir2.1/+
	0	4	1	10	8	7
	3	2	1	8	10	0
	0	6	5	8	7	8
	8	4	1	8	10	0
	4	3	0	5	7	7
	3	3	6	10	6	0
	7	3	3	7	3	3
	0	4	0	9	4	0
	4			7		2
	5			1		5

## Sheet: Figure 6
Fig. 6b
	defensive response
	virgins			mated females
	Tmc-LGal4/+	LKR-RNAi/+	LKR-RNAi/+;Tmc-LGal4/+	Tmc-LGal4/+	LKR-RNAi/+	LKR-RNAi/+;Tmc-LGal4/+
	5	4	4	9	9	1
	3	10	7	5	7	6
	3	2	1	7	8	9
	0	0	0	7	9	3
	9	9	9	9	9	2
	0	5	7	5	8	3
	1	7	9	9		1
	1	5	6	5		7
	4	3	3	9		3
	1	4	7	9		6
	4	4	4			2
		8	3
		10	0
			3
			2
			4
			0
			0
			6
			1
Fig. 6f
	peak ΔF/F(%)
	LexAop-Gcamp6/UAS-CsChrimson;Tmc-LexA/Gr32a-Gal4
	+ATR	-ATR
	28.9707	9.5786
	152.211	-1.27863
	47.7986	0.650949
	48.9534	-4.28347
	37.0048	-7.3631
	46.7391	-11.5536
		-11.408
		-8.8947
		-10.9094
		-14.1418
		-25.3102
		-2.38783

## Sheet: Supplementary Figure 1
Supplementary Figure 1a
		defensive response
	diameter of probe (mm)	0.03	0.11	0.21	0.30	0.40	0.54
		1	4	3	7	6	9
		5	8	5	7	9	9
		1	5	3	6	7	6
		3	5	8	9	6	9
		1	5	3	5	5	5
		4	0	3	4	2	2
		2	1	2	5	4	7
		0	5	8	8	6	7
Supplementary Figure 1d
	defensive response
	w1118	LexAop-Kir2.1/+	GMR45E03-LexA/+	GMR45E03-LexA/+; LexAop-Kir2.1/+
	8	2	10	5
	7	8	9	0
	7	7	9	3
	5	9	4	8
	10	7	5	10
	10	10	8	7
	9	9	10	0
	7	5	10	4
	9	7	10	6
	9	7	6	2
	10	5	6	4
	4		7
	9		5
			7
			9
			6
			9
			7
Supplementary Figure 1e
	peak ΔF/F(%)
	GMR45E03-LexA/LexAop-P2X2; Tmc-LGal4/UAS-Gcamp6m	LexAop-P2X2/+; Tmc-LGal4/UAS-Gcamp6m	LexAop-P2X2/+; dsx-LexA,Tmc-LGal4/UAS-Gcamp6m	GMR45E03-LexA/LexAop-P2X2; dsx-LexA,Tmc-LGal4/UAS-Gcamp6m
	6.63431	4.76016	2.27121	0.55659
	1.63263	1.90435	2.88844	1.19492
	3.23565	0.612854	-0.98053	7.47113
	24.3333	1.68438	0.802946	0.223886
	14.6765	2.54989	4.67806	0.563693
	5.49926	0.619992	5.41335	1.98876
		0.971537	3.69455	0.977957
		1.01028	1.3082	4.30645
		-0.16523	0.136231	0.422785
		0.394049	-0.19167	0.301269
Supplementary Figure 1f
		defensive response
	w1118 virgin painted with	cVA	10% ethanol
		5	5
		5	6
		4	6
		3	8
		4	3
		6	5
		7	9
			5

## Sheet: Supplementary Figure 2
Supplementary Figure 2b
		defensive response
		Tmc-LGal4/+	UAS-Reaper, Hid/+	UAS-Reaper, Hid/+; Tmc-LGal4/+	LexAop-Gal80/+;PPK-LexA/+	UAS-Reaper, Hid/LexAop-Gal80; Tmc-LGal4/PPK-LexA
		9	7	4	2	5
		7	6	6	9	0
		8	10	9	6	4
		7	10	6	9	9
		10	6	7	5	10
		8	8	6	4	4
		6	4	5	10	4
		6	10	4	10	4
		5	4	5	10	6
			8	7	9	10
			10	2		5
						4
						4
						5
						8
						6
						3
						3
						5
Supplementary Figure 2c
		defensive response
		Tmc-LGal4/+	UAS-NachBac/+	UAS-UAS-NachBac/+; Tmc-LGal4/+	LexAop-Gal80/+;PPK-LexA/+	UAS-UAS-NachBac/LexAop-Gal80; Tmc-LGal4/PPK-LexA
		4	8	8	1	10
		9	9	9	9	8
		5	3	10	0	9
		5	5	5	8	6
		4	3	7	4	9
		5	5	6	10	7
		9	5	10	5	10
		4	4	10	2	7
			6	10	0
			6	6	6
				6	5
					2
Supplementary Figure 2d
			defensive response
			/	sight of a moving virgin
			7	5
			6	4
			6	4
			5	5
			5	8
			5	2
			6	3
			3	5
			4	5
Supplementary Figure 2e
		defensive response
		UAS-dTRPA1/+		dsx-Gal4/+		UAS-dTRPA1/+; dsx-Gal4/+
		22 ˚C	28 ˚C	22 ˚C	28 ˚C	22 ˚C	28 ˚C
		5	9	9	10	4	8
		5	7	6	6	6	4
		10	5	8	10	5	2
		5	6	8	5	5	8
		6	0	10	10	7	7
		7	4	4	7	6	8
		5	9	8	7	8	7
		6	10	6	10		5
		5		8	10
		3		9
				6
				8
				8
				9
Supplementary Figure 2h
			peak ΔF/F(%)
			GMR45E03-LexA/LexAop-P2X2; Tmc-LGal4/UAS-Gcamp6m	GMR45E03-LexA/LexAop-P2X2; dsx-LexA,Tmc-LGal4/UAS-Gcamp6m
			0.172826	1.13856
			0.107018	7.39829
			14.426	1.77121
			8.81265	6.39909
			8.78258	1.26223
			3.87491
			1.56372
			6.34171

## Sheet: Supplementary Figure 3
Supplementary Figure 3b
		defenisve response
		matched females				mated females
		0h	3h	8h	16h	0h	3h	8h	16h
		3	0	2	2	2	4	3	6
		2	7	1	4	8	5	1	3
		7	0	2	8	4	6	7	5
		5	1	6	5	8	2	1	3
		1	3	6	2	6	3	0	6
		1	5	0	1	10	3	3	3
		6	3	3	5	2	7	2	1
		2	3	3	3	6	7	5	5
		0	1	1	2	7	4	0
		7	2	5		2	3	1
		5				3
		0				6
		0				4
		0				1
		0				6
		3				2
		1				2
		1				7
		5				1
		4				6
						1
						8
Supplementary Figure 3c
		defensive response
		virgins		mated females
		SPRMB13553/+	SPRMB13553	SPRMB13553/+	SPRMB13553
		9	4	4	6
		6	4	9	9
		5	4	6	9
		7	5	7	8
		5	2	8	3
		3	1	10	10
		2	6	9	8
		3	6	7	8
			2
			3
			6
Supplementary Figure 3d
		defensive response
		virgins		mated females
		SPRDf/+	SPRDf	SPRDf/+	SPRDf
		4	2	7	10
		1	4	9	6
		4	5	10	7
		6	5	7	6
		5	3	5	8
		9	5	7	6
		5	3		9
		3	6		6
		1
		4
		3
		2

## Sheet: Supplementary Figure 4
Supplementary Figure 4b
		defensive response
		22 ˚C			28 ˚C
		U>>dTRPA1/+; PPK-LexA/+	LexAop-Flp/+; Gr32a-Gal4/+	U>>dTRPA1/LexAop-Flp; PPK-LexA/Gr32a-Gal4	U>>dTRPA1/+; PPK-LexA/+	LexAop-Flp/+; Gr32a-Gal4/+	U>>dTRPA1/LexAop-Flp; PPK-LexA/Gr32a-Gal4
		3	6	6	8	5	7
		4	4	6	5	6	4
		7	4	4	6	3	5
		5	6	5	5	5	5
		6	5	5	4	7	6
		5	3	5	3	6	3
		4	6	3	5	4	5
		5	5	7	3	5	8
Supplementary Figure 4d
		Mean fluorescence intensity
		pre-mating	0h after mating	8h after mating
		2291.39	4094.93	3042.16
		2424.68	4094.93	3277.34
		3574.5	4062.92	3244.66
		3082.86	3374.74	2699.97
		2819.74	4093.11	2712.55
		2327.28	3574.48	2980.3
			3932.02
			3293.25
			3786.56
			3829.44
